# Supplementary material for: Prospective monitoring of imaging guideline adherence by physicians in a surgical collaborative: comparison of statistical process control methods for detecting outlying performance
Source: BMC Med Inform Decis Mak. 2020 May 13;20:89. doi: 10.1186/s12911-020-1126-z (PMC7218839; doi:10.1186/s12911-020-1126-z)
Supplement: Supplementary file 2 — Additional file 2. Ethics Statement Supplement. Contains details of MUSIC practices’ IRB status. [file 12911_2020_1126_MOESM2_ESM.xlsx]

## Sheet: Sheet1
IRB	Location	Approval Status
Ascension St. John Hospital	Grosse Pointe Woods, MI	Not-regulated
Bronson Methodist Hospital	Kalamazoo, MI	Exempt
Bronson Methodist Hospital	Kalamazoo, MI	Exempt
Covenant HealthCare System	Saginaw, MI	Not-regulated
Grand Valley State University	Allendale, MI	Exempt
Henry Ford Allegiance Health	Jackson, MI	Exempt
Henry Ford Allegiance Health	Jackson, MI	Exempt
Henry Ford Health System	Detroit, MI	Approved under expedited review
Lakeland Hospitals at Niles & St. Joseph,Inc.	St. Joseph, MI	Exempt
McLaren Health Care	Auburn Hills, MI	Not-regulated
McLaren Health Care	Auburn Hills, MI	Not-regulated
Mercy Health Partners	Muskegon, MI	Exempt
Mercy Health Saint Mary's	Grand Rapids, MI	Exempt
Mercy Health Saint Mary's	Grand Rapids, MI	Exempt
Mercy Health Saint Mary's	Grand Rapids, MI	Exempt
Metro Health Hospital	Wyoming, MI	Not-regulated
Michigan State University	East Lansing, MI	Not-regulated
MidMichigan Health	Midland, MI	Exempt
Munson Healthcare	Traverse City, MI	Exempt
Munson Healthcare	Traverse City, MI	Exempt
Munson Healthcare	Traverse City, MI	Exempt
Providence-Providence Park Hospital	Southfield, MI	Not-regulated
Saint Joseph Mercy Health System	Ann Arbor, MI	Exempt
Saint Joseph Mercy Health System	Ann Arbor, MI	Exempt
Saint Joseph Mercy Health System	Ann Arbor, MI	Not-regulated
Sparrow Health System	Lansing, MI	Not-regulated
Sparrow Health System	Lansing, MI	Not-regulated
Spectrum Health	Grand Rapids, MI	Not-regulated
Spectrum Health	Grand Rapids, MI	Not-regulated
University of Michigan	Ann Arbor, MI	Not-regulated
UP Health System - Marquette	Marquette, MI	Not-regulated
Wayne State University	Detroit, MI	Not-regulated
Wayne State University	Detroit, MI	Approved under expedited review
WIRB	Olympia, WA	Exempt
WIRB	Olympia, WA	Exempt
IRBs may be noted multiple times in instances where they have reviewed the participation of multiple practices within MUSIC.
